# Supplementary material for: Sex-specific familial aggregation of cancers in Finland
Source: Sci Rep. 2022 Sep 6;12:15126. doi: 10.1038/s41598-022-19039-1 (PMC9448814; doi:10.1038/s41598-022-19039-1)
Supplement: Supplementary file 2 — Supplementary Information 2. [file 41598_2022_19039_MOESM2_ESM.xlsx]

## Sheet: s2
Supplementary Table S2 Aggregated population-wide results. Posterior medians and 95% credible intervals of risk coefficient group proportions (the fraction of MNS combinations in which the higher of the two simulated risk coefficients was used), a standardized cumulative incidence ratios (SCIR), and derived ratios. SCIR values presented for all MNS combinations and higher risk coefficient MNS com…
	Male					Female					Male/Female
Site	Cancers	Risk coefficient group proportion	SCIRa all	SCIRa higher coefficient	SCIRa ratio (higher coefficient vs. all)	Cancers	Risk coefficient group proportion	SCIRa all	SCIRa higher coefficient	SCIRa ratio (higher coefficient vs. all)	Ratio of risk coefficient group proportion	Ratio of SCIRa ratio
Lip	5090	0.69 (0.49-0.88)	17.54 (16.75–18.39)	20.93 (18.52–24.39)	1.20 (1.07–1.37)	919	0.61 (0.01-0.92)	115.52 (102.60–129.93)	152.85 (116.06–380.32)	1.31 (1.05–3.21)	1.15 (0.61-124.20)	0.90 (0.37–1.21)
Pharynx	2749	0.71 (0.55-0.84)	54.01 (50.42–58.03)	66.36 (58.80–78.83)	1.23 (1.11–1.41)	1041	0.71 (0.02-0.89)	145.98 (129.69–164.26)	183.48 (151.70–418.38)	1.25 (1.09–2.87)	1.00 (0.72-38.78)	0.98 (0.43–1.19)
Tongue	1388	0.69 (0.02-0.91)	106.34 (96.18–117.62)	133.59 (109.95–285.17)	1.26 (1.06–2.71)	1134	0.66 (0.01-0.90)	132.85 (118.89–148.43)	170.96 (136.94–451.96)	1.29 (1.07–3.36)	1.05 (0.03-101.42)	0.98 (0.37–2.16)
Salivary glands	934	0.56 (0.01-0.91)	132.24 (116.75–151.01)	182.84 (134.94–431.54)	1.38 (1.06–3.18)	944	0.60 (0.01-0.91)	162.71 (142.84–186.59)	224.39 (165.84–631.59)	1.37 (1.07–3.85)	0.97 (0.02-81.93)	1.00 (0.35–2.46)
Oesophagus	4688	0.72 (0.57-0.85)	26.49 (25.19–27.95)	31.80 (28.77–36.33)	1.20 (1.10–1.35)	2708	0.69 (0.47-0.87)	41.90 (39.15–44.89)	51.55 (44.52–63.57)	1.23 (1.09–1.47)	1.05 (0.75-1.60)	0.97 (0.80–1.16)
Stomach	18871	0.71 (0.59-0.81)	6.43 (6.29–6.59)	7.46 (7.02–8.00)	1.16 (1.10–1.24)	12787	0.66 (0.53-0.78)	10.09 (9.79–10.40)	12.31 (11.34–13.54)	1.22 (1.13–1.33)	1.07 (0.85-1.40)	0.95 (0.85–1.05)
Small intestine	1425	0.72 (0.01-0.90)	98.32 (89.36–108.26)	120.78 (102.05–328.25)	1.23 (1.07–3.31)	1145	0.65 (0.00-0.91)	126.11 (112.97–141.42)	165.39 (128.78–496.07)	1.30 (1.06–3.90)	1.09 (0.01-187.42)	0.95 (0.31–2.55)
Colon	17454	0.68 (0.57-0.78)	8.23 (8.03–8.44)	9.90 (9.23–10.66)	1.20 (1.13–1.29)	19082	0.63 (0.53-0.73)	7.98 (7.78–8.18)	9.87 (9.16–10.72)	1.24 (1.16–1.33)	1.07 (0.86-1.36)	0.97 (0.89–1.06)
Rectum, rectosigmoid	14349	0.68 (0.55-0.80)	9.48 (9.22–9.75)	11.40 (10.54–12.57)	1.20 (1.12–1.31)	11179	0.68 (0.54-0.78)	12.10 (11.71–12.52)	14.72 (13.63–16.42)	1.22 (1.14–1.34)	1.00 (0.78-1.32)	0.99 (0.88–1.10)
Anus	319	0.62 (0.01-0.95)	500.48 (411.88–612.64)	673.81 (470.74–1743.89)	1.33 (1.03–3.36)	511	0.70 (0.01-0.91)	246.47 (212.76–288.47)	311.76 (243.33–937.92)	1.25 (1.06–3.65)	0.94 (0.03-105.87)	1.04 (0.35–2.61)
Liver	5652	0.69 (0.55-0.81)	22.79 (21.78–23.92)	28.10 (25.41–31.81)	1.23 (1.13–1.37)	3067	0.72 (0.55-0.88)	41.93 (39.23–44.78)	50.72 (44.80–60.23)	1.21 (1.09–1.39)	0.95 (0.70-1.31)	1.02 (0.86–1.19)
Gallbladder, bile ducts	2436	0.70 (0.49-0.87)	47.19 (43.98–50.66)	58.20 (50.48–70.77)	1.24 (1.09–1.46)	4686	0.69 (0.55-0.83)	26.13 (24.80–27.49)	32.01 (28.71–36.50)	1.23 (1.12–1.37)	1.00 (0.69-1.38)	1.01 (0.86–1.21)
Pancreas	12430	0.70 (0.57-0.81)	9.82 (9.52–10.14)	11.64 (10.80–12.77)	1.19 (1.11–1.28)	11142	0.67 (0.55-0.79)	11.71 (11.33–12.10)	14.27 (13.09–15.76)	1.22 (1.13–1.33)	1.04 (0.80-1.34)	0.97 (0.87–1.09)
Nose, sinuses	813	0.70 (0.08-0.92)	151.03 (132.43–172.70)	189.08 (153.38–348.56)	1.25 (1.06–2.26)	576	0.52 (0.01-0.96)	208.71 (177.76–245.84)	302.22 (205.10–760.86)	1.44 (1.02–3.51)	1.33 (0.23-74.79)	0.87 (0.35–1.73)
Larynx, epiglottis	5255	0.71 (0.54-0.84)	21.45 (20.42–22.53)	25.92 (23.28–29.75)	1.21 (1.10–1.37)	491	0.67 (0.01-0.94)	295.30 (249.20–356.24)	385.57 (287.48–1091.83)	1.29 (1.04–3.54)	1.06 (0.69-46.48)	0.93 (0.35–1.19)
Lung, trachea	67018	0.53 (0.41-0.67)	2.54 (2.51–2.57)	2.99 (2.82–3.16)	1.17 (1.11–1.24)	15591	0.64 (0.54-0.76)	9.49 (9.24–9.76)	11.71 (10.80–12.76)	1.23 (1.15–1.33)	0.83 (0.61-1.12)	0.95 (0.87–1.04)
Melanoma of the skin	11743	0.67 (0.56-0.78)	13.04 (12.63–13.48)	16.07 (14.77–17.59)	1.23 (1.15–1.33)	11319	0.67 (0.57-0.77)	14.76 (14.28–15.26)	18.27 (16.83–20.01)	1.24 (1.15–1.34)	1.00 (0.81-1.24)	1.00 (0.90–1.10)
Kidney	12802	0.68 (0.56-0.80)	10.77 (10.44–11.09)	12.98 (11.94–14.23)	1.21 (1.12–1.30)	9245	0.69 (0.57-0.81)	14.56 (14.04–15.12)	17.65 (16.17–19.53)	1.21 (1.12–1.32)	0.99 (0.77-1.28)	0.99 (0.88–1.11)
Bladder and urinary tract	20131	0.64 (0.52-0.79)	6.66 (6.49–6.82)	8.07 (7.39–8.80)	1.21 (1.12–1.31)	5796	0.70 (0.56-0.82)	23.04 (21.98–24.19)	28.09 (25.43–31.88)	1.22 (1.12–1.36)	0.91 (0.70-1.21)	0.99 (0.88–1.11)
Brain, meninges and central nervous system	11817	0.67 (0.56-0.77)	14.10 (13.64–14.56)	17.37 (16.03–19.11)	1.23 (1.15–1.34)	15715	0.64 (0.53-0.74)	10.83 (10.51–11.14)	13.56 (12.50–14.82)	1.25 (1.17–1.35)	1.06 (0.84-1.32)	0.98 (0.89–1.09)
Thyroid gland	2808	0.73 (0.53-0.87)	56.68 (52.76–61.08)	69.01 (60.59–84.97)	1.22 (1.09–1.45)	9468	0.69 (0.58-0.79)	17.90 (17.23–18.57)	22.05 (20.30–24.29)	1.23 (1.15–1.34)	1.06 (0.76-1.37)	0.99 (0.86–1.19)
Hodgkin lymphoma	3167	0.71 (0.58-0.84)	53.09 (49.76–56.67)	65.99 (58.36–75.57)	1.24 (1.13–1.39)	2331	0.72 (0.57-0.85)	83.15 (77.00–89.60)	102.57 (89.91–120.26)	1.23 (1.12–1.41)	0.98 (0.75-1.29)	1.01 (0.86–1.18)
Myeloma and other plasma cell tumours	4434	0.74 (0.57-0.86)	27.80 (26.34–29.28)	32.92 (29.89–38.02)	1.19 (1.09–1.34)	4485	0.72 (0.55-0.86)	26.79 (25.44–28.21)	32.03 (28.79–36.86)	1.20 (1.09–1.35)	1.02 (0.76-1.40)	0.99 (0.85–1.15)
Acute lymphoblastic leukaemia/lymphoma	1471	0.69 (0.49-0.86)	130.08 (117.88–142.88)	165.68 (139.34–207.77)	1.27 (1.11–1.54)	1198	0.71 (0.55-0.86)	169.47 (153.08–189.01)	213.44 (180.97–259.09)	1.26 (1.11–1.46)	0.97 (0.66-1.35)	1.01 (0.83–1.26)
Chronic lymphocytic leukaemia	5275	0.70 (0.56-0.83)	24.46 (23.32–25.69)	29.76 (26.89–33.88)	1.22 (1.12–1.35)	3636	0.72 (0.56-0.84)	38.19 (36.01–40.53)	46.34 (41.70–53.66)	1.22 (1.11–1.37)	0.98 (0.74-1.30)	1.00 (0.86–1.15)
Acute myeloid leukaemia	2507	0.71 (0.48-0.88)	55.54 (51.48–60.21)	68.83 (59.13–86.80)	1.24 (1.09–1.51)	2372	0.70 (0.47-0.86)	66.94 (61.95–72.44)	83.68 (71.66–105.83)	1.25 (1.11–1.53)	1.01 (0.67-1.53)	0.99 (0.79–1.24)
Chronic myeloid leukaemia	1055	0.67 (0.02-0.91)	132.28 (118.11–147.90)	168.45 (134.99–359.79)	1.27 (1.07–2.66)	880	0.74 (0.02-0.93)	152.64 (134.28–174.17)	184.94 (150.55–484.05)	1.21 (1.05–3.10)	0.93 (0.04-37.03)	1.04 (0.41–2.19)
